# Supplementary material for: A Theoretical Study of the Occupied and Unoccupied Electronic Structure of High- and Intermediate-Spin Transition Metal Phthalocyaninato (Pc) Complexes: VPc, CrPc, MnPc, and FePc
Source: Nanomaterials (Basel). 2020 Dec 28;11(1):54. doi: 10.3390/nano11010054 (PMC7824030; doi:10.3390/nano11010054)
Supplement: Supplementary file 1 [file nanomaterials-11-00054-s001.zip]

Archive with 16 entries (13 files):
- Supplementary Material/
- Supplementary Material/.DS_Store
- __MACOSX/
- __MACOSX/Supplementary Material/
- __MACOSX/Supplementary Material/._.DS_Store
- Supplementary Material/Figure S1 - S2.docx
- __MACOSX/Supplementary Material/._Figure S1 - S2.docx
- Supplementary Material/Table S5.pdf
- __MACOSX/Supplementary Material/._Table S5.pdf
- Supplementary Material/Table S6.pdf
- __MACOSX/Supplementary Material/._Table S6.pdf
- Supplementary Material/Table S7.pdf
- __MACOSX/Supplementary Material/._Table S7.pdf
- Supplementary Material/Tables S1 ΓÇô S4.docx
- __MACOSX/Supplementary Material/._Tables S1 ΓÇô S4.docx
- __MACOSX/._Supplementary Material
